# Supplementary material for: COVID-19 mRNA Vaccines Preserve Immunogenicity after Re-Freezing
Source: Vaccines (Basel). 2022 Apr 12;10(4):594. doi: 10.3390/vaccines10040594 (PMC9029796; doi:10.3390/vaccines10040594)
Supplement: Supplementary file 1 [file vaccines-10-00594-s001.zip]

Archive with 1 entries (1 files):
- vaccines-1644328-supplementary.pdf
